# Supplementary material for: A predictive model of genital warts preventive behaviors among women in the south of Iran: application of health belief model
Source: BMC Womens Health. 2022 Mar 8;22:63. doi: 10.1186/s12905-022-01649-6 (PMC8903721; doi:10.1186/s12905-022-01649-6)
Supplement: Supplementary file 2 — Additional file 2. The data file. [file 12905_2022_1649_MOESM2_ESM.xlsx]

## Sheet: wart
Age	ageofmarriage	ageoffirstsexaffair	educationallevel_1	workingstatus_1	Maritalstatus	EconomicStatus	UnderInsurance	Multiplesexpartners	knowledge	Perceivedsusceptibility	Perceivedseverity	Perceivedbenefits	Perceivedbarriers	Selfefficacy	behaviors
20-29	21	21	Academic	Not working	marrid	Middle	yes	No	15	10	21	32	24	26	3
20-29	21	21	Academic	Working outside home	marrid	Middle	yes	No	14	14	10	18	19	17	2
30-39	25	23	Below diploma	Working outside home	marrid	Lower	No	No	3	14	13	28	23	26	3
30-39	27	27	Illiterate	Working outside home	marrid	Middle	yes	No	0	17	15	26	30	21	3
>=40	20	20	Diploma	Working outside home	marrid	Middle	No	No	5	12	10	28	30	10	1
>=40	20	20	Diploma	Working outside home	marrid	Middle	No	No	14	22	18	32	32	22	4
>=40	31	31	Illiterate	Not working	divorced	Middle	yes	No	17	12	17	28	26	22	2
20-29	26	18	Academic	Not working	marrid	Upper	yes	No	20	20	22	34	23	25	4
20-29	19	19	Academic	Not working	marrid	Middle	yes	No	18	8	16	21	30	30	4
30-39	21	21	Below diploma	Working outside home	marrid	Middle	yes	No	2	10	5	24	27	23	1
30-39	24	24	Illiterate	Working outside home	marrid	Middle	yes	No	11	21	22	28	40	30	3
>=40	21	21	Diploma	Working outside home	marrid	Middle	yes	No	0	16	10	29	32	23	2
30-39	28	26	Academic	Not working	divorced	Middle	yes	No	10	18	21	30	27	26	2
30-39	28	28	Academic	Working outside home	marrid	Middle	yes	No	12	18	15	29	23	29	4
20-29	18	18	Diploma	Working outside home	marrid	Middle	yes	No	11	18	17	29	23	29	4
20-29	20	20	Diploma	Working outside home	marrid	Middle	yes	No	10	17	17	29	23	29	4
30-39	26	26	Diploma	Working outside home	marrid	Middle	yes	No	10	18	21	29	23	29	4
20-29	20	20	Academic	Working outside home	marrid	Middle	yes	No	9	24	11	25	24	21	2
>=40	19	19	Academic	Not working	marrid	Upper	yes	No	18	13	14	35	15	25	3
30-39	23	23	Academic	Not working	marrid	Middle	yes	No	20	23	17	30	21	23	3
30-39	27	27	Academic	Not working	divorced	Middle	yes	No	9	6	15	35	28	30	4
20-29	22	22	Academic	Not working	marrid	Upper	yes	No	17	22	19	33	29	23	4
30-39	24	24	Academic	Working outside home	marrid	Middle	yes	No	12	21	14	25	23	22	3
30-39	21	21	Academic	Working outside home	marrid	Upper	yes	No	15	22	18	26	26	28	3
20-29	19	19	Diploma	Working outside home	marrid	Middle	yes	No	19	24	18	35	36	23	4
30-39	27	27	Academic	Not working	marrid	Middle	yes	No	20	24	25	29	23	26	3
20-29	27	27	Academic	Not working	marrid	Middle	yes	No	17	13	20	28	26	24	3
>=40	20	20	Illiterate	Not working	marrid	Middle	No	No	0	18	18	19	36	17	3
20-29	20	20	Diploma	Not working	marrid	Middle	yes	yes	11	20	16	27	34	18	3
20-29	22	20	Academic	Not working	marrid	Middle	yes	No	17	20	17	28	27	30	4
30-39	32	32	Below diploma	Not working	marrid	Middle	yes	No	13	17	18	26	24	21	3
>=40	25	25	Below diploma	Not working	marrid	Middle	yes	No	10	17	18	26	33	27	2
30-39	26	25	Academic	Working outside home	marrid	Upper	yes	No	19	21	18	28	24	22	3
20-29	21	21	Academic	Working outside home	marrid	Middle	yes	No	12	18	15	32	33	25	3
30-39	20	20	Academic	Working outside home	marrid	Upper	yes	No	13	18	10	32	32	28	4
20-29	21	21	Diploma	Not working	marrid	Middle	yes	No	15	17	18	28	29	25	4
30-39	19	19	Below diploma	Not working	marrid	Middle	yes	No	14	16	18	28	29	22	3
>=40	17	17	Below diploma	Not working	marrid	Middle	yes	No	13	17	19	26	27	24	3
20-29	28	28	Below diploma	Not working	marrid	Middle	yes	No	10	25	21	25	32	24	3
20-29	16	17	Illiterate	Not working	marrid	Lower	No	No	6	21	23	25	43	23	3
>=40	17	17	Illiterate	Not working	wido	Lower	No	No	12	17	19	26	30	21	2
<=19	17	17	Below diploma	Not working	marrid	Lower	No	No	11	19	18	32	34	26	4
30-39	28	28	Academic	Working outside home	marrid	Middle	yes	No	12	26	17	35	27	30	4
<=19	17	19	Below diploma	Not working	marrid	Middle	yes	No	14	6	8	32	35	30	0
20-29	19	19	Diploma	Not working	marrid	Middle	yes	No	6	18	14	26	34	22	3
>=40	25	25	Below diploma	Not working	divorced	Lower	No	yes	8	19	16	25	34	16	2
<=19	16	16	Below diploma	Not working	marrid	Lower	No	No	10	19	16	27	37	21	2
>=40	17	17	Illiterate	Not working	wido	Lower	No	No	13	17	19	26	28	19	3
30-39	25	25	Diploma	Not working	marrid	Middle	No	No	9	18	17	28	35	24	4
20-29	18	18	Below diploma	Not working	marrid	Middle	yes	No	13	17	19	27	27	19	3
20-29	17	16	Below diploma	Not working	marrid	Lower	No	No	6	20	19	27	35	20	4
20-29	19	19	Diploma	Not working	marrid	Middle	yes	No	10	21	20	28	33	24	4
30-39	24	24	Illiterate	Working outside home	divorced	Upper	yes	No	17	20	17	28	22	22	3
20-29	21	21	Diploma	Not working	marrid	Middle	yes	No	13	17	19	28	29	21	3
>=40	17	17	Below diploma	Not working	marrid	Middle	yes	No	12	15	19	28	28	22	3
20-29	19	17	Diploma	Not working	marrid	Middle	yes	No	17	17	18	28	27	25	4
>=40	17	17	Below diploma	Not working	marrid	Middle	yes	No	9	20	16	21	29	20	2
30-39	23	23	Illiterate	Not working	marrid	Middle	No	No	10	16	20	28	31	20	2
30-39	19	19	Illiterate	Not working	marrid	Lower	No	No	12	18	19	25	29	20	2
<=19	17	17	Below diploma	Not working	marrid	Middle	No	No	14	6	17	28	31	23	1
30-39	22	22	Below diploma	Not working	marrid	Middle	yes	yes	17	15	17	28	27	21	2
20-29	22	20	Academic	Working outside home	marrid	Middle	yes	No	20	20	16	28	30	25	4
30-39	31	25	Diploma	Not working	marrid	Middle	No	No	17	22	17	28	30	21	3
20-29	26	26	Academic	Working outside home	marrid	Upper	No	No	14	16	11	27	35	22	2
20-29	23	22	Diploma	Not working	marrid	Middle	yes	No	15	19	18	28	31	20	2
30-39	27	25	Academic	Working outside home	marrid	Upper	yes	No	18	18	16	35	21	30	4
20-29	24	24	Academic	Working outside home	marrid	Middle	yes	No	18	18	13	35	25	30	4
30-39	29	27	Illiterate	Not working	divorced	Lower	No	yes	2	20	15	28	37	18	4
<=19	17	17	Diploma	Working outside home	marrid	Middle	yes	No	11	21	13	27	30	24	4
30-39	20	19	Diploma	Working outside home	marrid	Middle	yes	No	14	19	19	28	28	22	3
30-39	22	22	Below diploma	Not working	marrid	Middle	yes	No	14	21	18	26	32	19	3
20-29	21	21	Diploma	Not working	marrid	Middle	yes	No	19	17	19	28	29	24	3
20-29	24	24	Diploma	Not working	marrid	Middle	yes	No	17	22	20	28	29	21	4
30-39	20	20	Diploma	Not working	marrid	Middle	yes	No	16	19	19	28	29	21	3
30-39	26	23	Academic	Working outside home	marrid	Upper	yes	No	20	22	18	28	27	22	3
>=40	17	17	Below diploma	Not working	wido	Middle	yes	No	14	17	18	28	25	21	3
20-29	27	24	Below diploma	Not working	marrid	Middle	No	No	15	19	18	28	29	25	4
20-29	25	25	Diploma	Not working	marrid	Middle	yes	No	18	20	18	32	27	18	3
20-29	19	19	Below diploma	Not working	marrid	Middle	No	No	13	9	5	28	31	17	0
30-39	20	20	Below diploma	Not working	marrid	Middle	yes	No	15	16	18	26	27	21	3
30-39	17	17	Below diploma	Not working	marrid	Middle	No	yes	14	16	18	26	26	21	3
30-39	19	19	Below diploma	Not working	marrid	Lower	No	No	13	16	19	26	30	20	2
>=40	20	2	Illiterate	Not working	wido	Upper	yes	yes	10	18	19	35	25	22	3
20-29	24	20	Academic	Working outside home	marrid	Middle	yes	No	20	19	18	28	27	22	2
<=19	15	15	Below diploma	Not working	marrid	Middle	No	No	15	15	19	35	28	22	3
30-39	23	24	Diploma	Not working	marrid	Middle	yes	No	11	25	21	28	42	18	3
20-29	19	20	Below diploma	Not working	marrid	Lower	No	No	12	24	14	27	45	23	3
20-29	20	20	Illiterate	Not working	marrid	Lower	No	No	12	25	18	26	35	23	3
20-29	17	18	Illiterate	Not working	marrid	Lower	No	yes	9	24	21	29	44	23	3
30-39	27	22	Academic	Working outside home	marrid	Upper	yes	No	22	23	18	32	28	26	3
30-39	17	17	Diploma	Working outside home	divorced	Middle	yes	yes	18	23	19	28	26	23	3
>=40	20	20	Academic	Working outside home	marrid	Upper	yes	No	11	12	22	24	38	18	1
>=40	18	18	Below diploma	Not working	marrid	Middle	yes	No	8	22	15	26	32	23	2
30-39	30	25	Academic	Working outside home	marrid	Upper	yes	No	21	22	18	28	25	22	3
30-39	18	18	Diploma	Working outside home	divorced	Lower	yes	yes	19	22	18	28	26	21	4
30-39	20	20	Below diploma	Working outside home	divorced	Lower	No	yes	18	19	18	28	32	22	3
20-29	17	17	Below diploma	Not working	marrid	Middle	yes	No	16	18	17	28	30	22	3
20-29	24	21	Academic	Not working	marrid	Middle	yes	No	19	18	19	28	31	25	4
30-39	23	21	Academic	Working outside home	marrid	Middle	yes	No	18	23	18	28	29	22	3
>=40	27	27	Below diploma	Working outside home	wido	Upper	yes	No	14	20	18	28	27	20	3
30-39	24	24	Diploma	Not working	marrid	Middle	yes	No	10	19	18	23	31	20	2
20-29	20	18	Academic	Not working	marrid	Middle	yes	No	14	21	18	28	28	25	4
30-39	27	27	Diploma	Not working	marrid	Middle	yes	No	13	21	18	26	28	22	4
<=19	16	16	Below diploma	Not working	marrid	Lower	No	No	13	19	19	26	30	20	3
20-29	24	24	Academic	Not working	marrid	Middle	yes	No	17	19	19	26	28	21	3
20-29	20	19	Diploma	Not working	marrid	Middle	yes	No	17	19	19	26	28	25	4
20-29	17	17	Below diploma	Not working	marrid	Lower	yes	No	12	19	15	25	32	24	4
<=19	16	16	Illiterate	Not working	marrid	Lower	No	No	11	18	19	28	35	21	3
<=19	14	14	Below diploma	Not working	marrid	Middle	yes	No	13	18	18	28	31	24	4
<=19	17	17	Below diploma	Not working	marrid	Middle	yes	No	17	18	18	28	28	21	3
20-29	15	15	Below diploma	Not working	marrid	Lower	No	No	14	21	19	28	31	21	3
30-39	27	35	Academic	Not working	marrid	Middle	No	No	20	10	10	28	22	20	1
20-29	20	20	Below diploma	Not working	marrid	Middle	yes	No	19	22	19	28	30	22	3
20-29	23	26	Academic	Not working	marrid	Upper	yes	No	20	10	21	28	22	20	3
>=40	15	15	Academic	Working outside home	divorced	Middle	yes	yes	22	22	19	28	30	22	3
20-29	21	19	Diploma	Not working	marrid	Middle	yes	No	19	22	19	28	30	21	3
20-29	19	19	Diploma	Not working	marrid	Middle	No	No	17	16	19	28	50	25	3
<=19	18	18	Diploma	Not working	marrid	Middle	yes	No	15	17	18	26	27	21	3
>=40	40	40	Below diploma	Not working	marrid	Middle	yes	yes	15	17	16	26	28	21	3
20-29	21	19	Diploma	Not working	marrid	Middle	yes	No	15	22	18	28	32	23	3
30-39	20	20	Below diploma	Not working	marrid	Middle	No	No	13	15	16	26	27	21	3
>=40	15	15	Below diploma	Not working	marrid	Middle	yes	No	12	17	16	26	31	19	3
>=40	20	20	Below diploma	Working outside home	wido	Lower	No	No	16	17	19	24	27	19	2
>=40	19	19	Below diploma	Not working	marrid	Middle	yes	yes	15	21	18	28	27	21	3
20-29	21	20	Diploma	Not working	marrid	Middle	yes	No	19	17	20	28	29	24	4
<=19	16	16	Below diploma	Not working	marrid	Middle	No	No	15	20	17	26	30	21	4
30-39	17	17	Diploma	Working outside home	divorced	Middle	yes	yes	18	21	18	28	32	28	4
20-29	21	18	Diploma	Not working	marrid	Middle	yes	No	19	20	18	35	29	29	4
>=40	19	19	Below diploma	Not working	marrid	Middle	No	No	11	17	18	26	32	22	3
30-39	21	21	Below diploma	Not working	marrid	Middle	yes	No	16	18	19	35	30	21	3
20-29	20	20	Academic	Working outside home	marrid	Upper	yes	No	20	18	18	28	30	22	3
>=40	19	19	Below diploma	Not working	marrid	Middle	yes	No	15	16	19	31	30	21	3
20-29	22	22	Diploma	Working outside home	divorced	Middle	yes	yes	21	22	19	28	31	25	4
30-39	20	20	Diploma	Not working	marrid	Middle	yes	No	17	19	19	28	27	22	3
30-39	30	30	Diploma	Not working	marrid	Middle	yes	No	10	17	20	24	33	21	3
30-39	25	25	Academic	Working outside home	marrid	Middle	yes	No	20	21	18	28	29	22	3
30-39	30	28	Academic	Not working	marrid	Middle	yes	No	10	17	18	24	31	22	3
30-39	28	20	Academic	Not working	marrid	Middle	yes	No	14	17	16	25	33	24	4
20-29	25	25	Academic	Not working	marrid	Middle	yes	No	13	19	19	24	36	20	4
20-29	20	20	Diploma	Not working	marrid	Middle	yes	No	14	21	19	25	32	23	4
30-39	20	20	Below diploma	Not working	marrid	Middle	No	No	13	15	16	26	27	21	3
>=40	15	15	Below diploma	Not working	marrid	Middle	yes	No	12	17	16	26	31	19	3
>=40	20	20	Below diploma	Working outside home	wido	Lower	No	No	16	17	19	24	27	19	2
>=40	19	19	Below diploma	Not working	marrid	Middle	yes	yes	15	21	18	28	27	21	3
20-29	21	20	Diploma	Not working	marrid	Middle	yes	No	19	17	18	28	29	24	4
<=19	16	16	Below diploma	Not working	marrid	Middle	No	No	15	20	15	26	30	21	4
30-39	17	17	Diploma	Working outside home	divorced	Middle	yes	yes	18	21	18	28	32	28	4
20-29	21	18	Diploma	Not working	marrid	Middle	yes	No	19	20	18	35	29	29	4
>=40	19	19	Below diploma	Not working	marrid	Middle	No	No	11	17	18	26	32	22	3
30-39	21	21	Below diploma	Not working	marrid	Middle	yes	No	16	18	19	35	30	21	3
20-29	20	20	Academic	Working outside home	marrid	Upper	yes	No	20	18	18	28	30	22	3
>=40	19	19	Below diploma	Not working	marrid	Middle	yes	No	15	16	19	31	30	21	3
20-29	22	22	Diploma	Working outside home	divorced	Middle	yes	yes	21	22	19	28	31	25	4
30-39	20	20	Diploma	Not working	marrid	Middle	yes	No	17	19	19	28	27	22	3
30-39	30	30	Diploma	Not working	marrid	Middle	yes	No	10	17	20	24	33	21	3
30-39	25	25	Academic	Working outside home	marrid	Middle	yes	No	20	21	18	28	29	22	3
30-39	30	28	Academic	Not working	marrid	Middle	yes	No	10	17	18	24	31	22	3
30-39	28	20	Academic	Not working	marrid	Middle	yes	No	14	17	16	25	33	24	4
20-29	25	25	Academic	Not working	marrid	Middle	yes	No	13	19	19	24	36	20	4
20-29	20	20	Diploma	Not working	marrid	Middle	yes	No	14	27	19	25	32	23	4
20-29	19	18	Diploma	Not working	marrid	Middle	yes	No	14	14	19	24	32	21	4
<=19	15	15	Below diploma	Not working	marrid	Middle	No	No	18	17	19	25	30	21	3
>=40	17	17	Below diploma	Not working	marrid	Middle	yes	yes	15	14	19	26	29	21	3
>=40	28	28	Diploma	Working outside home	marrid	Middle	yes	No	13	16	19	25	29	21	3
>=40	26	26	Below diploma	Working outside home	divorced	Middle	yes	yes	14	15	19	24	29	21	3
>=40	18	18	Below diploma	Not working	marrid	Middle	yes	No	14	19	18	25	31	22	3
>=40	30	30	Diploma	Not working	marrid	Middle	yes	No	12	16	19	25	29	22	3
>=40	22	22	Diploma	Not working	marrid	Middle	yes	No	11	17	17	24	32	18	3
>=40	18	18	Below diploma	Not working	marrid	Middle	yes	No	14	18	16	23	27	20	3
30-39	16	16	Below diploma	Not working	wido	Lower	No	No	11	16	16	24	30	20	3
>=40	15	15	Below diploma	Not working	marrid	Middle	yes	No	13	17	18	23	28	20	3
30-39	27	27	Diploma	Working outside home	divorced	Middle	yes	No	14	19	10	24	30	20	2
30-39	21	21	Below diploma	Not working	marrid	Middle	yes	yes	17	18	16	28	28	23	3
>=40	20	20	Below diploma	Not working	marrid	Middle	No	No	13	15	17	24	29	22	4
30-39	20	10	Below diploma	Working outside home	divorced	Middle	yes	yes	13	18	18	24	30	19	3
>=40	21	21	Below diploma	Not working	divorced	Middle	No	No	13	15	17	25	29	21	3
20-29	19	19	Academic	Not working	marrid	Middle	yes	No	15	10	18	32	24	26	3
20-29	21	21	Academic	Not working	marrid	Middle	yes	No	14	14	10	18	20	17	2
>=40	25	23	Below diploma	Working outside home	marrid	Lower	No	No	3	14	13	28	23	26	3
20-29	27	27	Illiterate	Working outside home	marrid	Middle	yes	No	0	17	15	26	30	21	3
20-29	20	20	Diploma	Working outside home	marrid	Middle	No	No	5	20	5	28	30	10	1
30-39	31	31	Illiterate	Not working	marrid	Middle	yes	No	17	12	17	28	26	22	2
20-29	20	20	Diploma	Working outside home	marrid	Middle	No	No	14	22	18	32	32	22	4
20-29	20	18	Academic	Not working	marrid	Upper	yes	No	20	20	22	34	23	25	4
20-29	19	19	Academic	Not working	marrid	Middle	yes	No	18	8	16	21	30	30	4
30-39	21	21	Below diploma	Working outside home	marrid	Middle	yes	No	2	10	9	24	27	23	1
20-29	23	23	Illiterate	Working outside home	marrid	Middle	yes	No	11	21	22	28	40	30	3
30-39	21	21	Diploma	Working outside home	marrid	Middle	yes	No	0	16	10	29	32	23	2
30-39	28	26	Academic	Not working	divorced	Middle	yes	No	10	18	21	30	27	26	2
30-39	28	28	Academic	Working outside home	marrid	Middle	yes	No	11	18	15	29	23	29	4
<=19	18	18	Diploma	Working outside home	marrid	Middle	yes	No	11	18	17	29	23	29	4
20-29	20	20	Diploma	Working outside home	marrid	Middle	yes	No	10	17	17	29	23	29	4
30-39	26	26	Diploma	Working outside home	marrid	Middle	yes	No	10	18	17	29	23	29	4
20-29	18	20	Academic	Working outside home	marrid	Middle	yes	No	9	24	11	25	24	21	2
>=40	19	19	Academic	Not working	marrid	Upper	yes	No	18	13	14	35	15	25	3
30-39	23	23	Academic	Not working	marrid	Middle	yes	No	20	23	17	30	21	23	3
20-29	25	25	Academic	Not working	divorced	Middle	yes	No	9	6	15	35	28	30	4
20-29	20	20	Academic	Not working	marrid	Upper	yes	No	17	22	19	33	29	23	4
30-39	20	20	Academic	Working outside home	marrid	Middle	yes	No	12	21	14	25	23	22	3
30-39	20	20	Academic	Working outside home	marrid	Upper	yes	No	15	22	18	26	26	28	3
20-29	18	18	Diploma	Working outside home	marrid	Middle	yes	No	19	24	18	35	36	23	4
30-39	25	27	Academic	Not working	marrid	Middle	yes	No	20	24	25	29	23	26	3
<=19	25	27	Academic	Not working	marrid	Middle	yes	No	17	13	20	28	26	24	3
30-39	19	19	Illiterate	Not working	marrid	Middle	No	No	0	18	18	19	36	17	3
20-29	19	19	Diploma	Not working	marrid	Middle	yes	yes	11	20	16	27	34	18	3
20-29	20	20	Academic	Not working	marrid	Middle	yes	No	17	20	17	28	27	30	4
30-39	30	32	Below diploma	Not working	marrid	Middle	yes	No	13	17	18	26	24	21	3
>=40	24	24	Below diploma	Not working	marrid	Middle	yes	No	10	17	18	26	33	27	2
30-39	24	24	Academic	Working outside home	marrid	Upper	yes	No	19	21	18	28	24	22	3
20-29	20	20	Academic	Working outside home	marrid	Middle	yes	No	12	18	15	32	33	25	3
20-29	19	19	Academic	Working outside home	marrid	Upper	yes	No	13	18	10	32	32	28	4
20-29	20	20	Diploma	Not working	marrid	Middle	yes	No	15	17	18	28	29	25	4
30-39	18	18	Below diploma	Not working	marrid	Middle	yes	No	14	16	18	28	29	22	3
30-39	16	16	Below diploma	Not working	marrid	Middle	yes	No	13	17	19	26	27	24	3
20-29	27	27	Below diploma	Not working	marrid	Middle	yes	No	10	25	21	25	32	24	3
<=19	14	17	Illiterate	Not working	marrid	Lower	No	No	6	21	23	25	43	23	3
>=40	15	17	Illiterate	Not working	wido	Lower	No	No	12	17	19	26	30	21	2
20-29	15	15	Below diploma	Not working	marrid	Lower	No	No	11	19	18	32	34	26	4
20-29	24	24	Academic	Working outside home	marrid	Middle	yes	No	12	26	17	35	27	30	4
20-29	16	17	Below diploma	Not working	marrid	Middle	yes	No	14	6	5	32	35	30	0
20-29	20	20	Diploma	Not working	marrid	Middle	yes	No	6	18	14	26	34	22	3
>=40	24	24	Below diploma	Not working	divorced	Lower	No	yes	8	19	16	25	34	16	2
<=19	15	15	Below diploma	Not working	marrid	Lower	No	No	10	19	16	27	37	21	2
>=40	15	15	Illiterate	Not working	wido	Lower	No	No	13	17	19	26	28	19	3
20-29	24	24	Diploma	Not working	marrid	Middle	No	No	9	18	17	28	35	24	4
20-29	20	20	Below diploma	Not working	marrid	Middle	yes	No	13	17	19	27	27	19	3
<=19	15	15	Below diploma	Not working	marrid	Lower	No	No	6	20	19	27	35	20	4
20-29	18	18	Diploma	Not working	marrid	Middle	yes	No	10	21	20	28	33	24	4
30-39	23	23	Illiterate	Working outside home	divorced	Upper	yes	No	17	20	17	28	22	22	3
20-29	21	21	Diploma	Not working	marrid	Middle	yes	No	13	17	19	28	29	21	3
>=40	16	16	Below diploma	Not working	marrid	Middle	yes	No	12	15	19	28	28	22	3
<=19	18	17	Diploma	Not working	marrid	Middle	yes	No	17	17	18	28	27	25	4
>=40	18	18	Below diploma	Not working	marrid	Middle	yes	No	9	20	16	21	29	20	2
20-29	20	20	Illiterate	Not working	marrid	Middle	No	No	10	16	20	28	31	20	2
30-39	18	18	Illiterate	Not working	marrid	Lower	No	No	12	18	19	25	29	20	2
<=19	16	16	Below diploma	Not working	marrid	Middle	No	No	14	7	5	28	31	23	1
30-39	20	22	Below diploma	Not working	marrid	Middle	yes	yes	17	15	16	28	27	21	2
<=19	21	21	Academic	Working outside home	marrid	Middle	yes	No	20	20	16	28	30	25	4
30-39	29	29	Diploma	Not working	marrid	Middle	No	No	17	22	17	28	30	21	3
20-29	25	25	Academic	Working outside home	marrid	Upper	No	No	14	16	11	27	35	22	2
20-29	24	22	Diploma	Not working	marrid	Middle	yes	No	15	19	18	28	31	20	2
20-29	25	25	Academic	Working outside home	marrid	Upper	yes	No	18	18	20	35	21	30	4
20-29	19	19	Academic	Working outside home	marrid	Middle	yes	No	18	18	20	35	25	30	4
30-39	28	28	Illiterate	Not working	divorced	Lower	No	yes	2	20	15	28	37	18	4
20-29	16	16	Diploma	Working outside home	marrid	Middle	yes	No	11	21	13	27	30	24	4
30-39	20	19	Diploma	Working outside home	marrid	Middle	yes	No	14	19	19	28	28	22	3
30-39	20	20	Below diploma	Not working	marrid	Middle	yes	No	14	21	18	26	32	19	3
20-29	22	22	Diploma	Not working	marrid	Middle	yes	No	19	17	19	28	29	24	3
20-29	23	23	Diploma	Not working	marrid	Middle	yes	No	17	22	19	28	29	21	4
30-39	18	18	Diploma	Not working	marrid	Middle	yes	No	16	19	19	28	29	21	3
20-29	26	23	Academic	Working outside home	marrid	Upper	yes	No	20	22	18	28	27	22	3
>=40	15	15	Below diploma	Not working	wido	Middle	yes	No	14	17	18	28	25	21	3
20-29	25	25	Below diploma	Not working	marrid	Middle	No	No	15	22	20	28	29	25	4
20-29	25	25	Diploma	Not working	marrid	Middle	yes	No	18	20	18	32	27	18	4
20-29	18	18	Below diploma	Not working	marrid	Middle	No	No	13	6	5	28	31	17	0
30-39	22	22	Below diploma	Not working	marrid	Middle	yes	No	15	16	18	26	27	21	3
20-29	19	19	Academic	Working outside home	marrid	Middle	yes	No	20	20	20	28	30	25	4
30-39	28	28	Diploma	Not working	marrid	Middle	No	No	17	22	17	28	30	21	3
20-29	25	25	Academic	Working outside home	marrid	Upper	No	No	14	16	10	27	35	22	2
20-29	20	20	Diploma	Not working	marrid	Middle	yes	No	15	19	10	28	31	20	2
20-29	26	25	Academic	Working outside home	marrid	Upper	yes	No	18	18	16	35	21	30	4
20-29	23	23	Academic	Working outside home	marrid	Middle	yes	No	18	18	13	35	25	30	4
30-39	28	28	Illiterate	Not working	divorced	Lower	No	yes	2	20	15	28	37	18	4
<=19	16	16	Diploma	Working outside home	marrid	Middle	yes	No	11	24	13	27	30	24	4
30-39	19	18	Diploma	Working outside home	marrid	Middle	yes	No	14	19	19	28	28	22	3
30-39	21	21	Below diploma	Not working	marrid	Middle	yes	No	14	21	18	26	32	19	3
20-29	20	20	Diploma	Not working	marrid	Middle	yes	No	19	17	19	28	29	24	3
20-29	23	23	Diploma	Not working	marrid	Middle	yes	No	17	22	19	28	29	21	4
30-39	19	19	Diploma	Not working	marrid	Middle	yes	No	16	19	19	28	29	21	3
20-29	25	23	Academic	Working outside home	marrid	Upper	yes	No	20	22	18	28	27	22	3
>=40	16	16	Below diploma	Not working	wido	Middle	yes	No	14	17	18	28	25	21	3
20-29	25	25	Below diploma	Not working	marrid	Middle	No	No	15	19	18	28	29	25	4
20-29	23	23	Diploma	Not working	marrid	Middle	yes	No	18	20	18	32	27	18	3
<=19	17	17	Below diploma	Not working	marrid	Middle	No	No	13	6	5	28	31	17	0
30-39	18	18	Below diploma	Not working	marrid	Middle	No	yes	14	21	18	26	26	21	3
30-39	20	20	Below diploma	Not working	marrid	Lower	No	No	13	16	19	26	30	20	2
>=40	19	19	Illiterate	Not working	wido	Upper	yes	yes	10	18	19	35	25	22	3
20-29	24	20	Academic	Working outside home	marrid	Middle	yes	No	20	19	9	28	27	22	2
<=19	16	15	Below diploma	Not working	marrid	Middle	No	No	15	15	19	35	28	22	3
20-29	20	20	Diploma	Not working	marrid	Middle	yes	No	11	25	21	28	42	18	3
20-29	18	19	Below diploma	Not working	marrid	Lower	No	No	12	24	14	27	45	23	3
20-29	19	19	Illiterate	Not working	marrid	Lower	No	No	12	25	18	26	35	23	3
20-29	16	17	Illiterate	Not working	marrid	Lower	No	yes	9	24	21	29	44	23	3
20-29	26	23	Academic	Working outside home	marrid	Upper	yes	No	22	23	18	32	28	26	3
30-39	16	16	Diploma	Working outside home	divorced	Middle	yes	yes	18	23	19	28	26	23	3
>=40	19	20	Academic	Working outside home	marrid	Upper	yes	No	11	21	10	24	38	18	2
>=40	18	19	Below diploma	Not working	marrid	Middle	yes	No	8	6	7	26	32	23	1
30-39	28	25	Academic	Working outside home	marrid	Upper	yes	No	21	22	18	28	25	22	3
30-39	17	17	Diploma	Working outside home	divorced	Lower	yes	yes	19	22	18	28	26	21	4
30-39	18	18	Below diploma	Working outside home	divorced	Lower	No	yes	18	19	18	28	32	22	3
20-29	16	16	Below diploma	Not working	marrid	Middle	yes	No	16	18	17	28	30	22	3
30-39	23	23	Diploma	Not working	marrid	Middle	yes	No	10	19	18	23	31	20	2
<=19	18	18	Academic	Not working	marrid	Middle	yes	No	14	21	20	28	28	25	4
30-39	26	26	Diploma	Not working	marrid	Middle	yes	No	13	21	20	26	28	22	4
<=19	17	17	Below diploma	Not working	marrid	Lower	No	No	13	19	19	26	30	20	3
20-29	23	23	Academic	Not working	marrid	Middle	yes	No	17	19	19	26	28	21	3
20-29	19	19	Diploma	Not working	marrid	Middle	yes	No	17	19	20	26	28	25	4
20-29	18	18	Below diploma	Not working	marrid	Lower	yes	No	12	19	15	25	32	24	4
<=19	17	17	Illiterate	Not working	marrid	Lower	No	No	11	18	19	28	35	21	3
<=19	15	15	Below diploma	Not working	marrid	Middle	yes	No	13	18	18	28	31	24	4
20-29	18	18	Below diploma	Not working	marrid	Middle	yes	No	17	18	18	28	28	21	3
20-29	16	16	Below diploma	Not working	marrid	Lower	No	No	14	21	19	28	31	21	3
30-39	26	26	Academic	Not working	marrid	Middle	No	No	20	10	5	28	22	20	1
20-29	18	18	Below diploma	Not working	marrid	Middle	yes	No	19	22	19	28	30	22	3
20-29	22	23	Academic	Not working	marrid	Upper	yes	No	20	10	21	28	22	20	3
30-39	17	17	Academic	Working outside home	divorced	Middle	yes	yes	22	22	19	28	30	22	3
20-29	20	20	Diploma	Not working	marrid	Middle	yes	No	19	22	19	28	30	21	3
<=19	18	18	Diploma	Not working	marrid	Middle	No	No	17	16	19	28	50	25	3
20-29	17	17	Diploma	Not working	marrid	Middle	yes	No	15	17	18	26	27	21	3
>=40	38	38	Below diploma	Not working	marrid	Middle	yes	yes	15	17	16	26	28	21	3
20-29	20	18	Diploma	Not working	marrid	Middle	yes	No	15	22	18	28	32	23	3
20-29	21	21	Below diploma	Not working	marrid	Middle	No	No	13	15	16	26	27	21	3
>=40	16	16	Below diploma	Not working	marrid	Middle	yes	No	12	17	16	26	31	19	3
>=40	22	22	Below diploma	Working outside home	wido	Lower	No	No	16	17	19	24	27	19	2
>=40	20	20	Below diploma	Not working	marrid	Middle	yes	yes	15	21	18	28	27	21	3
20-29	22	21	Diploma	Not working	marrid	Middle	yes	No	19	17	20	28	29	24	4
<=19	17	17	Below diploma	Not working	marrid	Middle	No	No	15	20	15	26	30	21	4
30-39	18	18	Diploma	Working outside home	divorced	Middle	yes	yes	18	21	18	28	32	28	4
20-29	19	19	Diploma	Not working	marrid	Middle	yes	No	19	20	18	35	29	29	4
30-39	21	21	Below diploma	Not working	marrid	Middle	No	No	11	17	18	26	32	22	3
30-39	20	21	Below diploma	Not working	marrid	Middle	yes	No	16	18	19	35	30	21	3
20-29	21	21	Academic	Working outside home	marrid	Upper	yes	No	20	18	18	28	30	22	3
>=40	20	20	Below diploma	Not working	marrid	Middle	yes	No	15	16	19	31	30	21	3
20-29	21	21	Diploma	Working outside home	divorced	Middle	yes	yes	21	22	19	28	31	25	4
30-39	19	19	Diploma	Not working	marrid	Middle	yes	No	17	19	19	28	27	22	3
30-39	28	30	Diploma	Not working	marrid	Middle	yes	No	10	17	20	24	33	21	3
30-39	24	25	Academic	Working outside home	marrid	Middle	yes	No	20	21	18	28	29	22	3
20-29	27	27	Academic	Not working	marrid	Middle	yes	No	10	17	18	24	31	22	3
20-29	27	20	Academic	Not working	marrid	Middle	yes	No	14	17	16	25	33	24	4
20-29	24	24	Academic	Not working	marrid	Middle	yes	No	13	19	19	24	36	20	4
20-29	21	21	Diploma	Not working	marrid	Middle	yes	No	14	21	19	25	32	23	4
20-29	18	20	Below diploma	Not working	marrid	Middle	No	No	13	15	16	26	27	21	3
>=40	16	16	Below diploma	Not working	marrid	Middle	yes	No	12	17	16	26	31	19	3
>=40	18	18	Below diploma	Working outside home	wido	Lower	No	No	16	17	19	24	27	19	2
>=40	19	19	Below diploma	Not working	marrid	Middle	yes	yes	15	21	18	28	27	21	3
20-29	20	20	Diploma	Not working	marrid	Middle	yes	No	19	17	18	28	29	24	4
20-29	16	16	Below diploma	Not working	marrid	Middle	No	No	15	20	15	26	30	21	4
20-29	17	17	Diploma	Working outside home	divorced	Middle	yes	yes	18	21	18	28	32	28	4
20-29	18	18	Diploma	Not working	marrid	Middle	yes	No	19	20	18	35	29	29	4
30-39	18	18	Below diploma	Not working	marrid	Middle	No	No	11	17	18	26	32	22	3
30-39	19	19	Below diploma	Not working	marrid	Middle	yes	No	16	18	19	35	30	21	3
20-29	24	24	Academic	Working outside home	marrid	Upper	yes	No	20	18	18	28	30	22	3
>=40	21	21	Below diploma	Not working	marrid	Middle	yes	No	15	16	19	31	30	21	3
20-29	20	20	Diploma	Working outside home	divorced	Middle	yes	yes	21	22	19	28	31	25	4
<=19	16	16	Below diploma	Not working	marrid	Middle	No	No	18	17	19	25	30	21	3
>=40	18	18	Below diploma	Not working	marrid	Middle	yes	yes	15	14	19	26	29	21	3
>=40	27	27	Diploma	Working outside home	marrid	Middle	yes	No	13	16	19	25	29	21	3
>=40	24	24	Below diploma	Working outside home	divorced	Middle	yes	yes	14	15	19	24	29	21	3
>=40	17	18	Below diploma	Not working	marrid	Middle	yes	No	14	19	18	25	31	22	3
>=40	28	30	Diploma	Not working	marrid	Middle	yes	No	12	16	19	25	29	22	3
>=40	21	21	Diploma	Not working	marrid	Middle	yes	No	11	17	17	24	32	18	3
30-39	17	17	Below diploma	Not working	marrid	Middle	yes	No	14	18	16	23	27	20	3
30-39	18	18	Below diploma	Not working	wido	Lower	No	No	11	16	16	24	30	20	3
30-39	16	16	Below diploma	Not working	marrid	Middle	yes	No	13	17	18	23	28	20	3
30-39	24	24	Diploma	Working outside home	divorced	Middle	yes	No	14	19	10	24	30	20	2
30-39	22	22	Below diploma	Not working	marrid	Middle	yes	yes	17	18	16	28	28	23	3
>=40	19	19	Below diploma	Not working	marrid	Middle	No	No	13	15	17	24	29	22	4
20-29	21	21	Below diploma	Working outside home	divorced	Middle	yes	yes	13	18	18	24	30	19	3
>=40	19	21	Below diploma	Not working	divorced	Middle	No	No	13	15	17	25	29	21	3
20-29	19	19	Academic	Not working	marrid	Middle	yes	No	15	10	18	32	24	26	3
20-29	21	21	Academic	Not working	marrid	Middle	yes	No	15	10	21	32	24	26	3
20-29	21	21	Academic	Working outside home	marrid	Middle	yes	No	14	14	10	18	19	17	2
30-39	25	23	Below diploma	Working outside home	marrid	Lower	No	No	3	14	13	28	23	26	3
30-39	27	27	Illiterate	Working outside home	marrid	Middle	yes	No	0	17	15	26	30	21	3
>=40	20	20	Diploma	Working outside home	marrid	Middle	No	No	5	12	10	28	30	10	1
>=40	20	20	Diploma	Working outside home	marrid	Middle	No	No	14	22	18	32	32	22	4
>=40	31	31	Illiterate	Not working	divorced	Middle	yes	No	17	12	17	28	26	22	2
20-29	26	18	Academic	Not working	marrid	Upper	yes	No	20	20	22	34	23	25	4
20-29	19	19	Academic	Not working	marrid	Middle	yes	No	18	8	16	21	30	30	4
30-39	21	21	Below diploma	Working outside home	marrid	Middle	yes	No	2	10	5	24	27	23	1
30-39	24	24	Illiterate	Working outside home	marrid	Middle	yes	No	11	21	22	28	40	30	3
>=40	21	21	Diploma	Working outside home	marrid	Middle	yes	No	0	16	10	29	32	23	2
30-39	28	26	Academic	Not working	divorced	Middle	yes	No	10	18	21	30	27	26	2
30-39	28	28	Academic	Working outside home	marrid	Middle	yes	No	12	18	15	29	23	29	4
20-29	18	18	Diploma	Working outside home	marrid	Middle	yes	No	11	18	17	29	23	29	4
20-29	20	20	Diploma	Working outside home	marrid	Middle	yes	No	10	17	17	29	23	29	4
30-39	26	26	Diploma	Working outside home	marrid	Middle	yes	No	10	18	21	29	23	29	4
20-29	20	20	Academic	Working outside home	marrid	Middle	yes	No	9	24	11	25	24	21	2
>=40	19	19	Academic	Not working	marrid	Upper	yes	No	18	13	14	35	15	25	3
30-39	23	23	Academic	Not working	marrid	Middle	yes	No	20	23	17	30	21	23	3
30-39	27	27	Academic	Not working	divorced	Middle	yes	No	9	6	15	35	28	30	4
20-29	22	22	Academic	Not working	marrid	Upper	yes	No	17	22	19	33	29	23	4
30-39	24	24	Academic	Working outside home	marrid	Middle	yes	No	12	21	14	25	23	22	3
30-39	21	21	Academic	Working outside home	marrid	Upper	yes	No	15	22	18	26	26	28	3
20-29	19	19	Diploma	Working outside home	marrid	Middle	yes	No	19	24	18	35	36	23	4
30-39	27	27	Academic	Not working	marrid	Middle	yes	No	20	24	25	29	23	26	3
20-29	27	27	Academic	Not working	marrid	Middle	yes	No	17	13	20	28	26	24	3
>=40	20	20	Illiterate	Not working	marrid	Middle	No	No	0	18	18	19	36	17	3
20-29	20	20	Diploma	Not working	marrid	Middle	yes	yes	11	20	16	27	34	18	3
20-29	22	20	Academic	Not working	marrid	Middle	yes	No	17	20	17	28	27	30	4
30-39	32	32	Below diploma	Not working	marrid	Middle	yes	No	13	17	18	26	24	21	3
>=40	25	25	Below diploma	Not working	marrid	Middle	yes	No	10	17	18	26	33	27	2
30-39	26	25	Academic	Working outside home	marrid	Upper	yes	No	19	21	18	28	24	22	3
20-29	21	21	Academic	Working outside home	marrid	Middle	yes	No	12	18	15	32	33	25	3
30-39	20	20	Academic	Working outside home	marrid	Upper	yes	No	13	18	10	32	32	28	4
20-29	21	21	Diploma	Not working	marrid	Middle	yes	No	15	17	18	28	29	25	4
30-39	19	19	Below diploma	Not working	marrid	Middle	yes	No	14	16	18	28	29	22	3
>=40	17	17	Below diploma	Not working	marrid	Middle	yes	No	13	17	19	26	27	24	3
20-29	28	28	Below diploma	Not working	marrid	Middle	yes	No	10	25	21	25	32	24	3
20-29	16	17	Illiterate	Not working	marrid	Lower	No	No	6	21	23	25	43	23	3
>=40	17	17	Illiterate	Not working	wido	Lower	No	No	12	17	19	26	30	21	2
<=19	17	17	Below diploma	Not working	marrid	Lower	No	No	11	19	18	32	34	26	4
30-39	28	28	Academic	Working outside home	marrid	Middle	yes	No	12	26	17	35	27	30	4
<=19	17	19	Below diploma	Not working	marrid	Middle	yes	No	14	6	8	32	35	30	0
20-29	19	19	Diploma	Not working	marrid	Middle	yes	No	6	18	14	26	34	22	3
>=40	25	25	Below diploma	Not working	divorced	Lower	No	yes	8	19	16	25	34	16	2
<=19	16	16	Below diploma	Not working	marrid	Lower	No	No	10	19	16	27	37	21	2
>=40	17	17	Illiterate	Not working	wido	Lower	No	No	13	17	19	26	28	19	3
30-39	25	25	Diploma	Not working	marrid	Middle	No	No	9	18	17	28	35	24	4
20-29	18	18	Below diploma	Not working	marrid	Middle	yes	No	13	17	19	27	27	19	3
20-29	17	16	Below diploma	Not working	marrid	Lower	No	No	6	20	19	27	35	20	4
20-29	19	19	Diploma	Not working	marrid	Middle	yes	No	10	21	20	28	33	24	4
30-39	24	24	Illiterate	Working outside home	divorced	Upper	yes	No	17	20	17	28	22	22	3
20-29	21	21	Diploma	Not working	marrid	Middle	yes	No	13	17	19	28	29	21	3
>=40	17	17	Below diploma	Not working	marrid	Middle	yes	No	12	15	19	28	28	22	3
20-29	19	17	Diploma	Not working	marrid	Middle	yes	No	17	17	18	28	27	25	4
>=40	17	17	Below diploma	Not working	marrid	Middle	yes	No	9	20	16	21	29	20	2
30-39	23	23	Illiterate	Not working	marrid	Middle	No	No	10	16	20	28	31	20	2
30-39	19	19	Illiterate	Not working	marrid	Lower	No	No	12	18	19	25	29	20	2
<=19	17	17	Below diploma	Not working	marrid	Middle	No	No	14	6	17	28	31	23	1
30-39	22	22	Below diploma	Not working	marrid	Middle	yes	yes	17	15	17	28	27	21	2
20-29	22	20	Academic	Working outside home	marrid	Middle	yes	No	20	20	16	28	30	25	4
30-39	31	25	Diploma	Not working	marrid	Middle	No	No	17	22	17	28	30	21	3
20-29	26	26	Academic	Working outside home	marrid	Upper	No	No	14	16	11	27	35	22	2
20-29	23	22	Diploma	Not working	marrid	Middle	yes	No	15	19	18	28	31	20	2
30-39	27	25	Academic	Working outside home	marrid	Upper	yes	No	18	18	16	35	21	30	4
20-29	24	24	Academic	Working outside home	marrid	Middle	yes	No	18	18	13	35	25	30	4
30-39	29	27	Illiterate	Not working	divorced	Lower	No	yes	2	20	15	28	37	18	4
<=19	17	17	Diploma	Working outside home	marrid	Middle	yes	No	11	21	13	27	30	24	4
30-39	20	19	Diploma	Working outside home	marrid	Middle	yes	No	14	19	19	28	28	22	3
30-39	22	22	Below diploma	Not working	marrid	Middle	yes	No	14	21	18	26	32	19	3
20-29	21	21	Diploma	Not working	marrid	Middle	yes	No	19	17	19	28	29	24	3
20-29	24	24	Diploma	Not working	marrid	Middle	yes	No	17	22	20	28	29	21	4
30-39	20	20	Diploma	Not working	marrid	Middle	yes	No	16	19	19	28	29	21	3
30-39	26	23	Academic	Working outside home	marrid	Upper	yes	No	20	22	18	28	27	22	3
>=40	17	17	Below diploma	Not working	wido	Middle	yes	No	14	17	18	28	25	21	3
20-29	27	24	Below diploma	Not working	marrid	Middle	No	No	15	19	18	28	29	25	4
20-29	25	25	Diploma	Not working	marrid	Middle	yes	No	18	20	18	32	27	18	3
20-29	19	19	Below diploma	Not working	marrid	Middle	No	No	13	9	5	28	31	17	0
30-39	20	20	Below diploma	Not working	marrid	Middle	yes	No	15	16	18	26	27	21	3
30-39	17	17	Below diploma	Not working	marrid	Middle	No	yes	14	16	18	26	26	21	3
30-39	19	19	Below diploma	Not working	marrid	Lower	No	No	13	16	19	26	30	20	2
>=40	20	2	Illiterate	Not working	wido	Upper	yes	yes	10	18	19	35	25	22	3
20-29	24	20	Academic	Working outside home	marrid	Middle	yes	No	20	19	18	28	27	22	2
<=19	15	15	Below diploma	Not working	marrid	Middle	No	No	15	15	19	35	28	22	3
30-39	23	24	Diploma	Not working	marrid	Middle	yes	No	11	25	21	28	42	18	3
20-29	19	20	Below diploma	Not working	marrid	Lower	No	No	12	24	14	27	45	23	3
20-29	20	20	Illiterate	Not working	marrid	Lower	No	No	12	25	18	26	35	23	3
20-29	17	18	Illiterate	Not working	marrid	Lower	No	yes	9	24	21	29	44	23	3
30-39	27	22	Academic	Working outside home	marrid	Upper	yes	No	22	23	18	32	28	26	3
30-39	17	17	Diploma	Working outside home	divorced	Middle	yes	yes	18	23	19	28	26	23	3
>=40	20	20	Academic	Working outside home	marrid	Upper	yes	No	11	12	22	24	38	18	1
>=40	18	18	Below diploma	Not working	marrid	Middle	yes	No	8	22	15	26	32	23	2
30-39	30	25	Academic	Working outside home	marrid	Upper	yes	No	21	22	18	28	25	22	3
30-39	18	18	Diploma	Working outside home	divorced	Lower	yes	yes	19	22	18	28	26	21	4
30-39	20	20	Below diploma	Working outside home	divorced	Lower	No	yes	18	19	18	28	32	22	3
20-29	17	17	Below diploma	Not working	marrid	Middle	yes	No	16	18	17	28	30	22	3
20-29	24	21	Academic	Not working	marrid	Middle	yes	No	19	18	19	28	31	25	4
30-39	23	21	Academic	Working outside home	marrid	Middle	yes	No	18	23	18	28	29	22	3
>=40	27	27	Below diploma	Working outside home	wido	Upper	yes	No	14	20	18	28	27	20	3
30-39	24	24	Diploma	Not working	marrid	Middle	yes	No	10	19	18	23	31	20	2
20-29	20	18	Academic	Not working	marrid	Middle	yes	No	14	21	18	28	28	25	4
30-39	27	27	Diploma	Not working	marrid	Middle	yes	No	13	21	18	26	28	22	4
<=19	16	16	Below diploma	Not working	marrid	Lower	No	No	13	19	19	26	30	20	3
20-29	24	24	Academic	Not working	marrid	Middle	yes	No	17	19	19	26	28	21	3
20-29	20	19	Diploma	Not working	marrid	Middle	yes	No	17	19	19	26	28	25	4
20-29	17	17	Below diploma	Not working	marrid	Lower	yes	No	12	19	15	25	32	24	4
<=19	16	16	Illiterate	Not working	marrid	Lower	No	No	11	18	19	28	35	21	3
<=19	14	14	Below diploma	Not working	marrid	Middle	yes	No	13	18	18	28	31	24	4
<=19	17	17	Below diploma	Not working	marrid	Middle	yes	No	17	18	18	28	28	21	3
20-29	15	15	Below diploma	Not working	marrid	Lower	No	No	14	21	19	28	31	21	3
30-39	27	35	Academic	Not working	marrid	Middle	No	No	20	10	10	28	22	20	1
20-29	20	20	Below diploma	Not working	marrid	Middle	yes	No	19	22	19	28	30	22	3
20-29	23	26	Academic	Not working	marrid	Upper	yes	No	20	10	21	28	22	20	3
>=40	15	15	Academic	Working outside home	divorced	Middle	yes	yes	22	22	19	28	30	22	3
20-29	21	19	Diploma	Not working	marrid	Middle	yes	No	19	22	19	28	30	21	3
20-29	19	19	Diploma	Not working	marrid	Middle	No	No	17	16	19	28	50	25	3
<=19	18	18	Diploma	Not working	marrid	Middle	yes	No	15	17	18	26	27	21	3
>=40	40	40	Below diploma	Not working	marrid	Middle	yes	yes	15	17	16	26	28	21	3
20-29	21	19	Diploma	Not working	marrid	Middle	yes	No	15	22	18	28	32	23	3
30-39	20	20	Below diploma	Not working	marrid	Middle	No	No	13	15	16	26	27	21	3
>=40	15	15	Below diploma	Not working	marrid	Middle	yes	No	12	17	16	26	31	19	3
>=40	20	20	Below diploma	Working outside home	wido	Lower	No	No	16	17	19	24	27	19	2
>=40	19	19	Below diploma	Not working	marrid	Middle	yes	yes	15	21	18	28	27	21	3
20-29	21	20	Diploma	Not working	marrid	Middle	yes	No	19	17	20	28	29	24	4
<=19	16	16	Below diploma	Not working	marrid	Middle	No	No	15	20	17	26	30	21	4
30-39	17	17	Diploma	Working outside home	divorced	Middle	yes	yes	18	21	18	28	32	28	4
20-29	21	18	Diploma	Not working	marrid	Middle	yes	No	19	20	18	35	29	29	4
>=40	19	19	Below diploma	Not working	marrid	Middle	No	No	11	17	18	26	32	22	3
30-39	21	21	Below diploma	Not working	marrid	Middle	yes	No	16	18	19	35	30	21	3
20-29	20	20	Academic	Working outside home	marrid	Upper	yes	No	20	18	18	28	30	22	3
>=40	19	19	Below diploma	Not working	marrid	Middle	yes	No	15	16	19	31	30	21	3
20-29	22	22	Diploma	Working outside home	divorced	Middle	yes	yes	21	22	19	28	31	25	4
30-39	20	20	Diploma	Not working	marrid	Middle	yes	No	17	19	19	28	27	22	3
30-39	30	30	Diploma	Not working	marrid	Middle	yes	No	10	17	20	24	33	21	3
30-39	25	25	Academic	Working outside home	marrid	Middle	yes	No	20	21	18	28	29	22	3
30-39	30	28	Academic	Not working	marrid	Middle	yes	No	10	17	18	24	31	22	3
30-39	28	20	Academic	Not working	marrid	Middle	yes	No	14	17	16	25	33	24	4
20-29	25	25	Academic	Not working	marrid	Middle	yes	No	13	19	19	24	36	20	4
20-29	20	20	Diploma	Not working	marrid	Middle	yes	No	14	21	19	25	32	23	4
30-39	20	20	Below diploma	Not working	marrid	Middle	No	No	13	15	16	26	27	21	3
>=40	15	15	Below diploma	Not working	marrid	Middle	yes	No	12	17	16	26	31	19	3
>=40	20	20	Below diploma	Working outside home	wido	Lower	No	No	16	17	19	24	27	19	2
>=40	19	19	Below diploma	Not working	marrid	Middle	yes	yes	15	21	18	28	27	21	3
20-29	21	20	Diploma	Not working	marrid	Middle	yes	No	19	17	18	28	29	24	4
<=19	16	16	Below diploma	Not working	marrid	Middle	No	No	15	20	15	26	30	21	4
30-39	17	17	Diploma	Working outside home	divorced	Middle	yes	yes	18	21	18	28	32	28	4
20-29	21	18	Diploma	Not working	marrid	Middle	yes	No	19	20	18	35	29	29	4
>=40	19	19	Below diploma	Not working	marrid	Middle	No	No	11	17	18	26	32	22	3
30-39	21	21	Below diploma	Not working	marrid	Middle	yes	No	16	18	19	35	30	21	3
20-29	20	20	Academic	Working outside home	marrid	Upper	yes	No	20	18	18	28	30	22	3
>=40	19	19	Below diploma	Not working	marrid	Middle	yes	No	15	16	19	31	30	21	3
20-29	22	22	Diploma	Working outside home	divorced	Middle	yes	yes	21	22	19	28	31	25	4
30-39	20	20	Diploma	Not working	marrid	Middle	yes	No	17	19	19	28	27	22	3
30-39	30	30	Diploma	Not working	marrid	Middle	yes	No	10	17	20	24	33	21	3
30-39	25	25	Academic	Working outside home	marrid	Middle	yes	No	20	21	18	28	29	22	3
30-39	30	28	Academic	Not working	marrid	Middle	yes	No	10	17	18	24	31	22	3
30-39	28	20	Academic	Not working	marrid	Middle	yes	No	14	17	16	25	33	24	4
20-29	25	25	Academic	Not working	marrid	Middle	yes	No	13	19	19	24	36	20	4
20-29	20	20	Diploma	Not working	marrid	Middle	yes	No	14	27	19	25	32	23	4
20-29	19	18	Diploma	Not working	marrid	Middle	yes	No	14	14	19	24	32	21	4
<=19	15	15	Below diploma	Not working	marrid	Middle	No	No	18	17	19	25	30	21	3
>=40	17	17	Below diploma	Not working	marrid	Middle	yes	yes	15	14	19	26	29	21	3
>=40	28	28	Diploma	Working outside home	marrid	Middle	yes	No	13	16	19	25	29	21	3
>=40	26	26	Below diploma	Working outside home	divorced	Middle	yes	yes	14	15	19	24	29	21	3
>=40	18	18	Below diploma	Not working	marrid	Middle	yes	No	14	19	18	25	31	22	3
>=40	30	30	Diploma	Not working	marrid	Middle	yes	No	12	16	19	25	29	22	3
>=40	22	22	Diploma	Not working	marrid	Middle	yes	No	11	17	17	24	32	18	3
>=40	18	18	Below diploma	Not working	marrid	Middle	yes	No	14	18	16	23	27	20	3
30-39	16	16	Below diploma	Not working	wido	Lower	No	No	11	16	16	24	30	20	3
>=40	15	15	Below diploma	Not working	marrid	Middle	yes	No	13	17	18	23	28	20	3
30-39	27	27	Diploma	Working outside home	divorced	Middle	yes	No	14	19	10	24	30	20	2
30-39	21	21	Below diploma	Not working	marrid	Middle	yes	yes	17	18	16	28	28	23	3
>=40	20	20	Below diploma	Not working	marrid	Middle	No	No	13	15	17	24	29	22	4
30-39	20	10	Below diploma	Working outside home	divorced	Middle	yes	yes	13	18	18	24	30	19	3
>=40	21	21	Below diploma	Not working	divorced	Middle	No	No	13	15	17	25	29	21	3
20-29	19	19	Academic	Not working	marrid	Middle	yes	No	15	10	18	32	24	26	3
20-29	21	21	Academic	Not working	marrid	Middle	yes	No	14	14	10	18	20	17	2
>=40	25	23	Below diploma	Working outside home	marrid	Lower	No	No	3	14	13	28	23	26	3
20-29	27	27	Illiterate	Working outside home	marrid	Middle	yes	No	0	17	15	26	30	21	3
20-29	20	20	Diploma	Working outside home	marrid	Middle	No	No	5	20	5	28	30	10	1
30-39	31	31	Illiterate	Not working	marrid	Middle	yes	No	17	12	17	28	26	22	2
20-29	20	20	Diploma	Working outside home	marrid	Middle	No	No	14	22	18	32	32	22	4
20-29	20	18	Academic	Not working	marrid	Upper	yes	No	20	20	22	34	23	25	4
20-29	19	19	Academic	Not working	marrid	Middle	yes	No	18	8	16	21	30	30	4
30-39	21	21	Below diploma	Working outside home	marrid	Middle	yes	No	2	10	9	24	27	23	1
20-29	23	23	Illiterate	Working outside home	marrid	Middle	yes	No	11	21	22	28	40	30	3
30-39	21	21	Diploma	Working outside home	marrid	Middle	yes	No	0	16	10	29	32	23	2
30-39	28	26	Academic	Not working	divorced	Middle	yes	No	10	18	21	30	27	26	2
30-39	28	28	Academic	Working outside home	marrid	Middle	yes	No	11	18	15	29	23	29	4
<=19	18	18	Diploma	Working outside home	marrid	Middle	yes	No	11	18	17	29	23	29	4
20-29	20	20	Diploma	Working outside home	marrid	Middle	yes	No	10	17	17	29	23	29	4
30-39	26	26	Diploma	Working outside home	marrid	Middle	yes	No	10	18	17	29	23	29	4
20-29	18	20	Academic	Working outside home	marrid	Middle	yes	No	9	24	11	25	24	21	2
>=40	19	19	Academic	Not working	marrid	Upper	yes	No	18	13	14	35	15	25	3
30-39	23	23	Academic	Not working	marrid	Middle	yes	No	20	23	17	30	21	23	3
20-29	25	25	Academic	Not working	divorced	Middle	yes	No	9	6	15	35	28	30	4
20-29	20	20	Academic	Not working	marrid	Upper	yes	No	17	22	19	33	29	23	4
30-39	20	20	Academic	Working outside home	marrid	Middle	yes	No	12	21	14	25	23	22	3
30-39	20	20	Academic	Working outside home	marrid	Upper	yes	No	15	22	18	26	26	28	3
20-29	18	18	Diploma	Working outside home	marrid	Middle	yes	No	19	24	18	35	36	23	4
30-39	25	27	Academic	Not working	marrid	Middle	yes	No	20	24	25	29	23	26	3
<=19	25	27	Academic	Not working	marrid	Middle	yes	No	17	13	20	28	26	24	3
30-39	19	19	Illiterate	Not working	marrid	Middle	No	No	0	18	18	19	36	17	3
20-29	19	19	Diploma	Not working	marrid	Middle	yes	yes	11	20	16	27	34	18	3
20-29	20	20	Academic	Not working	marrid	Middle	yes	No	17	20	17	28	27	30	4
30-39	30	32	Below diploma	Not working	marrid	Middle	yes	No	13	17	18	26	24	21	3
>=40	24	24	Below diploma	Not working	marrid	Middle	yes	No	10	17	18	26	33	27	2
30-39	24	24	Academic	Working outside home	marrid	Upper	yes	No	19	21	18	28	24	22	3
20-29	20	20	Academic	Working outside home	marrid	Middle	yes	No	12	18	15	32	33	25	3
20-29	19	19	Academic	Working outside home	marrid	Upper	yes	No	13	18	10	32	32	28	4
20-29	20	20	Diploma	Not working	marrid	Middle	yes	No	15	17	18	28	29	25	4
30-39	18	18	Below diploma	Not working	marrid	Middle	yes	No	14	16	18	28	29	22	3
30-39	16	16	Below diploma	Not working	marrid	Middle	yes	No	13	17	19	26	27	24	3
20-29	27	27	Below diploma	Not working	marrid	Middle	yes	No	10	25	21	25	32	24	3
<=19	14	17	Illiterate	Not working	marrid	Lower	No	No	6	21	23	25	43	23	3
>=40	15	17	Illiterate	Not working	wido	Lower	No	No	12	17	19	26	30	21	2
20-29	15	15	Below diploma	Not working	marrid	Lower	No	No	11	19	18	32	34	26	4
20-29	24	24	Academic	Working outside home	marrid	Middle	yes	No	12	26	17	35	27	30	4
20-29	16	17	Below diploma	Not working	marrid	Middle	yes	No	14	6	5	32	35	30	0
20-29	20	20	Diploma	Not working	marrid	Middle	yes	No	6	18	14	26	34	22	3
>=40	24	24	Below diploma	Not working	divorced	Lower	No	yes	8	19	16	25	34	16	2
<=19	15	15	Below diploma	Not working	marrid	Lower	No	No	10	19	16	27	37	21	2
>=40	15	15	Illiterate	Not working	wido	Lower	No	No	13	17	19	26	28	19	3
20-29	24	24	Diploma	Not working	marrid	Middle	No	No	9	18	17	28	35	24	4
20-29	20	20	Below diploma	Not working	marrid	Middle	yes	No	13	17	19	27	27	19	3
<=19	15	15	Below diploma	Not working	marrid	Lower	No	No	6	20	19	27	35	20	4
20-29	18	18	Diploma	Not working	marrid	Middle	yes	No	10	21	20	28	33	24	4
30-39	23	23	Illiterate	Working outside home	divorced	Upper	yes	No	17	20	17	28	22	22	3
20-29	21	21	Diploma	Not working	marrid	Middle	yes	No	13	17	19	28	29	21	3
>=40	16	16	Below diploma	Not working	marrid	Middle	yes	No	12	15	19	28	28	22	3
<=19	18	17	Diploma	Not working	marrid	Middle	yes	No	17	17	18	28	27	25	4
>=40	18	18	Below diploma	Not working	marrid	Middle	yes	No	9	20	16	21	29	20	2
20-29	20	20	Illiterate	Not working	marrid	Middle	No	No	10	16	20	28	31	20	2
30-39	18	18	Illiterate	Not working	marrid	Lower	No	No	12	18	19	25	29	20	2
<=19	16	16	Below diploma	Not working	marrid	Middle	No	No	14	7	5	28	31	23	1
30-39	20	22	Below diploma	Not working	marrid	Middle	yes	yes	17	15	16	28	27	21	2
<=19	21	21	Academic	Working outside home	marrid	Middle	yes	No	20	20	16	28	30	25	4
30-39	29	29	Diploma	Not working	marrid	Middle	No	No	17	22	17	28	30	21	3
20-29	25	25	Academic	Working outside home	marrid	Upper	No	No	14	16	11	27	35	22	2
20-29	24	22	Diploma	Not working	marrid	Middle	yes	No	15	19	18	28	31	20	2
20-29	25	25	Academic	Working outside home	marrid	Upper	yes	No	18	18	20	35	21	30	4
20-29	19	19	Academic	Working outside home	marrid	Middle	yes	No	18	18	20	35	25	30	4
30-39	28	28	Illiterate	Not working	divorced	Lower	No	yes	2	20	15	28	37	18	4
20-29	16	16	Diploma	Working outside home	marrid	Middle	yes	No	11	21	13	27	30	24	4
30-39	20	19	Diploma	Working outside home	marrid	Middle	yes	No	14	19	19	28	28	22	3
30-39	20	20	Below diploma	Not working	marrid	Middle	yes	No	14	21	18	26	32	19	3
20-29	22	22	Diploma	Not working	marrid	Middle	yes	No	19	17	19	28	29	24	3
20-29	23	23	Diploma	Not working	marrid	Middle	yes	No	17	22	19	28	29	21	4
30-39	18	18	Diploma	Not working	marrid	Middle	yes	No	16	19	19	28	29	21	3
20-29	26	23	Academic	Working outside home	marrid	Upper	yes	No	20	22	18	28	27	22	3
>=40	15	15	Below diploma	Not working	wido	Middle	yes	No	14	17	18	28	25	21	3
20-29	25	25	Below diploma	Not working	marrid	Middle	No	No	15	22	20	28	29	25	4
20-29	25	25	Diploma	Not working	marrid	Middle	yes	No	18	20	18	32	27	18	4
20-29	18	18	Below diploma	Not working	marrid	Middle	No	No	13	6	5	28	31	17	0
30-39	22	22	Below diploma	Not working	marrid	Middle	yes	No	15	16	18	26	27	21	3
20-29	19	19	Academic	Working outside home	marrid	Middle	yes	No	20	20	20	28	30	25	4
30-39	28	28	Diploma	Not working	marrid	Middle	No	No	17	22	17	28	30	21	3
20-29	25	25	Academic	Working outside home	marrid	Upper	No	No	14	16	10	27	35	22	2
20-29	20	20	Diploma	Not working	marrid	Middle	yes	No	15	19	10	28	31	20	2
20-29	26	25	Academic	Working outside home	marrid	Upper	yes	No	18	18	16	35	21	30	4
20-29	23	23	Academic	Working outside home	marrid	Middle	yes	No	18	18	13	35	25	30	4
30-39	28	28	Illiterate	Not working	divorced	Lower	No	yes	2	20	15	28	37	18	4
<=19	16	16	Diploma	Working outside home	marrid	Middle	yes	No	11	24	13	27	30	24	4
30-39	19	18	Diploma	Working outside home	marrid	Middle	yes	No	14	19	19	28	28	22	3
30-39	21	21	Below diploma	Not working	marrid	Middle	yes	No	14	21	18	26	32	19	3
20-29	20	20	Diploma	Not working	marrid	Middle	yes	No	19	17	19	28	29	24	3
20-29	23	23	Diploma	Not working	marrid	Middle	yes	No	17	22	19	28	29	21	4
30-39	19	19	Diploma	Not working	marrid	Middle	yes	No	16	19	19	28	29	21	3
20-29	25	23	Academic	Working outside home	marrid	Upper	yes	No	20	22	18	28	27	22	3
>=40	16	16	Below diploma	Not working	wido	Middle	yes	No	14	17	18	28	25	21	3
20-29	25	25	Below diploma	Not working	marrid	Middle	No	No	15	19	18	28	29	25	4
20-29	23	23	Diploma	Not working	marrid	Middle	yes	No	18	20	18	32	27	18	3
<=19	17	17	Below diploma	Not working	marrid	Middle	No	No	13	6	5	28	31	17	0
30-39	18	18	Below diploma	Not working	marrid	Middle	No	yes	14	21	18	26	26	21	3
30-39	20	20	Below diploma	Not working	marrid	Lower	No	No	13	16	19	26	30	20	2
>=40	19	19	Illiterate	Not working	wido	Upper	yes	yes	10	18	19	35	25	22	3
20-29	24	20	Academic	Working outside home	marrid	Middle	yes	No	20	19	9	28	27	22	2
<=19	16	15	Below diploma	Not working	marrid	Middle	No	No	15	15	19	35	28	22	3
20-29	20	20	Diploma	Not working	marrid	Middle	yes	No	11	25	21	28	42	18	3
20-29	18	19	Below diploma	Not working	marrid	Lower	No	No	12	24	14	27	45	23	3
20-29	19	19	Illiterate	Not working	marrid	Lower	No	No	12	25	18	26	35	23	3
20-29	16	17	Illiterate	Not working	marrid	Lower	No	yes	9	24	21	29	44	23	3
20-29	26	23	Academic	Working outside home	marrid	Upper	yes	No	22	23	18	32	28	26	3
30-39	16	16	Diploma	Working outside home	divorced	Middle	yes	yes	18	23	19	28	26	23	3
>=40	19	20	Academic	Working outside home	marrid	Upper	yes	No	11	21	10	24	38	18	2
>=40	18	19	Below diploma	Not working	marrid	Middle	yes	No	8	6	7	26	32	23	1
30-39	28	25	Academic	Working outside home	marrid	Upper	yes	No	21	22	18	28	25	22	3
30-39	17	17	Diploma	Working outside home	divorced	Lower	yes	yes	19	22	18	28	26	21	4
30-39	18	18	Below diploma	Working outside home	divorced	Lower	No	yes	18	19	18	28	32	22	3
20-29	16	16	Below diploma	Not working	marrid	Middle	yes	No	16	18	17	28	30	22	3
30-39	23	23	Diploma	Not working	marrid	Middle	yes	No	10	19	18	23	31	20	2
<=19	18	18	Academic	Not working	marrid	Middle	yes	No	14	21	20	28	28	25	4
30-39	26	26	Diploma	Not working	marrid	Middle	yes	No	13	21	20	26	28	22	4
<=19	17	17	Below diploma	Not working	marrid	Lower	No	No	13	19	19	26	30	20	3
20-29	23	23	Academic	Not working	marrid	Middle	yes	No	17	19	19	26	28	21	3
20-29	19	19	Diploma	Not working	marrid	Middle	yes	No	17	19	20	26	28	25	4
20-29	18	18	Below diploma	Not working	marrid	Lower	yes	No	12	19	15	25	32	24	4
<=19	17	17	Illiterate	Not working	marrid	Lower	No	No	11	18	19	28	35	21	3
<=19	15	15	Below diploma	Not working	marrid	Middle	yes	No	13	18	18	28	31	24	4
20-29	18	18	Below diploma	Not working	marrid	Middle	yes	No	17	18	18	28	28	21	3
20-29	16	16	Below diploma	Not working	marrid	Lower	No	No	14	21	19	28	31	21	3
30-39	26	26	Academic	Not working	marrid	Middle	No	No	20	10	5	28	22	20	1
20-29	18	18	Below diploma	Not working	marrid	Middle	yes	No	19	22	19	28	30	22	3
20-29	22	23	Academic	Not working	marrid	Upper	yes	No	20	10	21	28	22	20	3
30-39	17	17	Academic	Working outside home	divorced	Middle	yes	yes	22	22	19	28	30	22	3
20-29	20	20	Diploma	Not working	marrid	Middle	yes	No	19	22	19	28	30	21	3
<=19	18	18	Diploma	Not working	marrid	Middle	No	No	17	16	19	28	50	25	3
20-29	17	17	Diploma	Not working	marrid	Middle	yes	No	15	17	18	26	27	21	3
>=40	38	38	Below diploma	Not working	marrid	Middle	yes	yes	15	17	16	26	28	21	3
20-29	20	18	Diploma	Not working	marrid	Middle	yes	No	15	22	18	28	32	23	3
20-29	21	21	Below diploma	Not working	marrid	Middle	No	No	13	15	16	26	27	21	3
>=40	16	16	Below diploma	Not working	marrid	Middle	yes	No	12	17	16	26	31	19	3
>=40	22	22	Below diploma	Working outside home	wido	Lower	No	No	16	17	19	24	27	19	2
>=40	20	20	Below diploma	Not working	marrid	Middle	yes	yes	15	21	18	28	27	21	3
20-29	22	21	Diploma	Not working	marrid	Middle	yes	No	19	17	20	28	29	24	4
<=19	17	17	Below diploma	Not working	marrid	Middle	No	No	15	20	15	26	30	21	4
30-39	18	18	Diploma	Working outside home	divorced	Middle	yes	yes	18	21	18	28	32	28	4
20-29	19	19	Diploma	Not working	marrid	Middle	yes	No	19	20	18	35	29	29	4
30-39	21	21	Below diploma	Not working	marrid	Middle	No	No	11	17	18	26	32	22	3
30-39	20	21	Below diploma	Not working	marrid	Middle	yes	No	16	18	19	35	30	21	3
20-29	21	21	Academic	Working outside home	marrid	Upper	yes	No	20	18	18	28	30	22	3
>=40	20	20	Below diploma	Not working	marrid	Middle	yes	No	15	16	19	31	30	21	3
20-29	21	21	Diploma	Working outside home	divorced	Middle	yes	yes	21	22	19	28	31	25	4
30-39	19	19	Diploma	Not working	marrid	Middle	yes	No	17	19	19	28	27	22	3
30-39	28	30	Diploma	Not working	marrid	Middle	yes	No	10	17	20	24	33	21	3
30-39	24	25	Academic	Working outside home	marrid	Middle	yes	No	20	21	18	28	29	22	3
20-29	27	27	Academic	Not working	marrid	Middle	yes	No	10	17	18	24	31	22	3
20-29	27	20	Academic	Not working	marrid	Middle	yes	No	14	17	16	25	33	24	4
20-29	24	24	Academic	Not working	marrid	Middle	yes	No	13	19	19	24	36	20	4
20-29	21	21	Diploma	Not working	marrid	Middle	yes	No	14	21	19	25	32	23	4
20-29	18	20	Below diploma	Not working	marrid	Middle	No	No	13	15	16	26	27	21	3
>=40	16	16	Below diploma	Not working	marrid	Middle	yes	No	12	17	16	26	31	19	3
>=40	18	18	Below diploma	Working outside home	wido	Lower	No	No	16	17	19	24	27	19	2
>=40	19	19	Below diploma	Not working	marrid	Middle	yes	yes	15	21	18	28	27	21	3
20-29	20	20	Diploma	Not working	marrid	Middle	yes	No	19	17	18	28	29	24	4
20-29	16	16	Below diploma	Not working	marrid	Middle	No	No	15	20	15	26	30	21	4
20-29	17	17	Diploma	Working outside home	divorced	Middle	yes	yes	18	21	18	28	32	28	4
20-29	18	18	Diploma	Not working	marrid	Middle	yes	No	19	20	18	35	29	29	4
30-39	18	18	Below diploma	Not working	marrid	Middle	No	No	11	17	18	26	32	22	3
30-39	19	19	Below diploma	Not working	marrid	Middle	yes	No	16	18	19	35	30	21	3
20-29	24	24	Academic	Working outside home	marrid	Upper	yes	No	20	18	18	28	30	22	3
>=40	21	21	Below diploma	Not working	marrid	Middle	yes	No	15	16	19	31	30	21	3
20-29	20	20	Diploma	Working outside home	divorced	Middle	yes	yes	21	22	19	28	31	25	4
<=19	16	16	Below diploma	Not working	marrid	Middle	No	No	18	17	19	25	30	21	3
>=40	18	18	Below diploma	Not working	marrid	Middle	yes	yes	15	14	19	26	29	21	3
>=40	27	27	Diploma	Working outside home	marrid	Middle	yes	No	13	16	19	25	29	21	3
>=40	24	24	Below diploma	Working outside home	divorced	Middle	yes	yes	14	15	19	24	29	21	3
>=40	17	18	Below diploma	Not working	marrid	Middle	yes	No	14	19	18	25	31	22	3
>=40	28	30	Diploma	Not working	marrid	Middle	yes	No	12	16	19	25	29	22	3
>=40	21	21	Diploma	Not working	marrid	Middle	yes	No	11	17	17	24	32	18	3
30-39	17	17	Below diploma	Not working	marrid	Middle	yes	No	14	18	16	23	27	20	3
30-39	18	18	Below diploma	Not working	wido	Lower	No	No	11	16	16	24	30	20	3
30-39	16	16	Below diploma	Not working	marrid	Middle	yes	No	13	17	18	23	28	20	3
30-39	24	24	Diploma	Working outside home	divorced	Middle	yes	No	14	19	10	24	30	20	2
30-39	22	22	Below diploma	Not working	marrid	Middle	yes	yes	17	18	16	28	28	23	3
>=40	19	19	Below diploma	Not working	marrid	Middle	No	No	13	15	17	24	29	22	4
20-29	21	21	Below diploma	Working outside home	divorced	Middle	yes	yes	13	18	18	24	30	19	3
>=40	19	21	Below diploma	Not working	divorced	Middle	No	No	13	15	17	25	29	21	3
20-29	19	19	Academic	Not working	marrid	Middle	yes	No	15	10	18	32	24	26	3
